# Supplementary material for: Electrochemical synthesis of high entropy nanoparticles and the exploration of the Pd–Ag–Au composition space for the oxygen reduction reaction
Source: Faraday Discuss. 2025 Jul 8;264:344–57. doi: 10.1039/d5fd00095e (PMC12495384; doi:10.1039/d5fd00095e)
Supplement: FD-264-D5FD00095E-s002 [file FD-264-D5FD00095E-s002.zip]

Archive with 1 entries (1 files):
- SI_Excel.xlsx
